# Supplementary material for: Light Spectral Composition Modifies Polyamine Metabolism in Young Wheat Plants
Source: Int J Mol Sci. 2022 Jul 29;23(15):8394. doi: 10.3390/ijms23158394 (PMC9369354; doi:10.3390/ijms23158394)
Supplement: Supplementary file 1 [file ijms-23-08394-s001.zip]

Archive with 1 entries (1 files):
- ijms-1792453-supplementary.pdf
